# Supplementary material for: Use of Health Services and Support Resources by Immediate Family Members Bereaved by Suicide: A Scoping Review
Source: Int J Environ Res Public Health. 2022 Aug 14;19(16):10016. doi: 10.3390/ijerph191610016 (PMC9408753; doi:10.3390/ijerph191610016)
Supplement: Supplementary file 1 [file ijerph-19-10016-s001.zip]

Archive with 5 entries (3 files):
- ijerph-1832255-supplementary/
- ijerph-1832255-supplementary/ijerph-1832255-supplementary/
- ijerph-1832255-supplementary/ijerph-1832255-supplementary/Supplementary File S1.pdf
- ijerph-1832255-supplementary/ijerph-1832255-supplementary/Supplementary File S2_EvidenceTable.xlsx
- ijerph-1832255-supplementary/ijerph-1832255-supplementary/Supplementary File S3_NetworkAnalysis.pdf
