# Supplementary material for: Use of Health Services and Support Resources by Immediate Family Members Bereaved by Suicide: A Scoping Review
Source: Int J Environ Res Public Health. 2022 Aug 14;19(16):10016. doi: 10.3390/ijerph191610016 (PMC9408753; doi:10.3390/ijerph191610016)
Supplement: Supplementary file 1 [file ijerph-19-10016-s001.zip › ijerph-1832255-supplementary/ijerph-1832255-supplementary/Supplementary File S2_EvidenceTable.xlsx]

## Sheet: Evidence Table
Author (first)	Year of publication	Title	Aims	Population(kinship)	Population (age)	Country/-ies	Quantitative/ qualitative	N	Key findings
Adshead C. and Runacres J.	2022	Sharing is Caring: A Realist Evaluation of a Social Support Group for Individuals Who Have Been Bereaved by Suicide	The aim of the study was to understand the experiences and perceived impact on the wellbeing of individuals attending a suicide bereavement social support group.	All	Adults	UK	Qualitative	6	Effective social support includes the prioritisation of building meaningful connections with like-minded individuals, providing a safe space for authentic self_x0002_expression aiding personal relationship maintenance. Contextual factors included: Societal and cultural stigma of suicide, self-stigma and gender norms. Mechanisms influencing support seeking include: Not wanting to burden loved ones…
Ali F. and Lucock M.	2020	'It's like getting a group hug and you can cry there and be yourself and they understand'. Family members' experiences of using a suicide bereavement peer support group	This study focused on understanding the impact of suicide on families of people who were in receipt of mental health services in order to understand how this prior involvement influences how the bereaved person makes sense of the suicide, its impact on them and their willingness to seek support for themselves.	All	Adults	UK	Qualitative	22	The findings highlighted the difficulties for participants to adjust to the suicide, which motivated them to meet others in a peer suicide bereavement group who had shared a similar experience. This helped them to normalise their grief experiences and share ways of coping with the death. Some participants encountered practical challenges of accessing groups, found other ways of coping or describe…
An Fhaili, M. N., et al.	2016	Experiences of suicide bereavement: A qualitative study exploring the role of the GP.	The aime of the study was to improve GP management of suicide bereavement by exploring the lived experiences of affected individuals, focusing on the GP's involvement in the grief process	All	Adults	Ireland	Qualitative	15	Three major themes dominated: the need for acknowledgement — of the loss and of the lived life of the deceased; the role of stigma in the aftermath of the loss; and the need for proactive provision of direction and support during the grief journey. The GP was identified as ideally positioned in the community to cater for the needs of the bereaved. Suicide can result in prolonged, complex grief ge…
Andriessen K., et al.	2021	Finding a safe space: A qualitative study of what makes help helpful for adolescents bereaved by suicide	This study aimed to investigate the help-seeking experiences of adolescents bereaved by suicide or other cause of death. It investigated positive and negative experiences with both formal (professional) and informal support, and barriers and facilitators to access such support.	All	Adolescents	Australia	Qualitative	18	The study identified four themes: Feeling connected and having trust in a helper (Quality of the relationship with the helper; Receiving empathy and genuine feedback; Experiencing the helping relationship as a private, safe space) , Feeling understood and validated by a helper (Being listened to for as much as needed; Receiving support that normalizes the grief experiences; Learning skills and co…
Andriessen, K., et al.	2019	Help-seeking experiences of bereaved adolescents: A qualitative study.	To investigate the help-seeking experiences of adolescents bereaved by suicide or other cause of death.	All	Adolescents	Australia	Qualitative	39	Adolescents sought a variety of help from a variety of places including professionals, school authorities, church or support groups, or online. The summarize the findings in three themes: Formal support, Informal support, and School-related support. Results give equal attention to those bereaved through suicide and other causes of death. As adolescents bereaved through suicide may receive less so…
Bailey, Eleanor, Karolina Krysinska, Bridianne O'Dea and Jo Robinson	2017	Internet Forums for Suicide Bereavement	The aim of the study was to survey users of suicide bereavement Internet forums and Facebook groups regarding their help-seeking behaviors, use of forums, and perceived benefits and limitations of such use. 1. How are Internet forums used by those bereaved by suicide? 2. Do those who use suicide bereavement forums seek help elsewhere? 3. What are the perceived benefits and limitations of this use?	All	All	Australia	Quantitative	222	Participants were 222 users of suicide bereavement Internet forums. Most participants (93.2%) had sought face-to-face help from sources other than Internet forums, but were more likely to seek help in the near future from informal rather than formal sources. Forums were perceived as highly beneficial and there were few limitations.Conclusion: Internet forums, including Facebook groups, appear to …
Bailey, Louis, Jo Bell and David Kennedy	2015	Continuing social presence of the dead: exploring suicide bereavement through online memorialisation	The paper explore the extent to which such sites help us understand how the Internet is enabling new ways of grieving and is, in effect, making new cultural scripts. The paper also explores how the establishment and maintenance of a memorial website is an important part of the therapeutic process and how, for grieving relatives, making or contributing to such sites provides ways of managing traum…	All	Adults	UK	Qualitative	11	Online memorials transform the experiences of the bereaved and open up new ways of grieving and managing trauma.The reveals the ways in which online memorials fulfilled a range of functions, which spanned across social, emotional and practical realms. Online memorialisation enabled the bereaved to connect with others who were going through a similar process of grief and loss and enabled a form of…
Barlow, C., et al.	2010	An Evaluation of a Suicide Bereavement Peer Support Program.	The aim of this study was to evaluate the (pilot) program with the objectives being to assess: the impact on participants’ level of grief and healing, the ability of the program to meet participants’ personal goals, the helpfulness of the meetings, and the level of comfort at the meetings.	All	Adults	Canada	Mixed	16	The peer-support programs were in general rated as helpful and comforting. All clients believed that talking about emerging extended family matters was a particularly supportive aspect of the meetings. In addition, they noted that expressing feelings of frustration and anger, talking about the deceased, talking to someone with a similar experience, sharing coping strategies, and receiving informa…
Chapple, Alison and Sue Ziebland	2011	How the Internet is changing the experience of bereavement by suicide: A qualitative study in the UK	The aim of this qualitative study was to explore how Internet support may be changing the experiences of people who have been bereaved by suicide.	All	Adults	UK	Qualitative	40	The analysis explores several ways in which the Internet has made a difference to the aftermath of the death. These include the use of e-mail and social networking sites to inform others about the death, making sense of the events and gaining support from an Internet community of others who had been similarly bereaved and setting up website memorials. A few people preferred not to use the Interne…
Cipolletta S., et al.	2021	Live-Chat Support for People Bereaved by Suicide	The study aimed to explore how live-chat can support survivors in their bereavement process.	All	Adults	Italy	Qualitative	30	Five themes were identified: meaning-making, reactions to the loss, resources, needs, and interactions with the operator. Survivors used the live-chat as a safe space in which to disclose nonsocially desirable details and to make sense of suicide through the reconstruction of events and the deceased’s motivations. Given the limited social resources and the dissatisfaction with the available forma…
Daigle, M. S. and R. J. Labelle	2012	Pilot evaluation of a group therapy program for children bereaved by suicide	The aims of the study were (1) To build and validate theoretical models for the Group Therapy Program for Children Bereaved by Suicide (PCBS); (2) to test t+F41hese models in a preliminary evaluation.	Child	Children	Canada	Quantitative	8	Positive changes were observed in the participating children in terms of basic safety, realistic understanding and useful knowledge, inappropriate behaviors, physical and psychological symptoms, child-parent and child-child communication, capacity for social and affective reinvestment, actualization of new models of self and the world, self-esteem, awareness and use of tools, cognitive, verbal, w…
De Groot, M. and B. J. Kollen	2013	Course of bereavement over 8-10 years in first degree relatives and spouses of people who committed suicide: Longitudinal community based cohort study	To identify factors predicting the long term course of complicated grief, depression, and suicide ideation in a community based sample of relatives bereaved through suicide.	All	Not children	The Netherlands	Quantitative	153	In relatives bereaved by suicide, suicide ideation is associated with an increased risk of long term complicated grief and depression. The risk of complicated grief and depression decreases over time. The long term course of bereavement was not affected by family based cognitive behavioural therapy, support from a general practitioner, and/or mental healthcare. Mutual support was associated with …
de Groot, Marieke, Jan Neeleman, Klaas van der Meer and Huibert Burger	2010	The effectiveness of family-based cognitive-behavior grief therapy to prevent complicated grief in relatives of suicide victims: the mediating role of suicide ideation	The presence of suicide ideation following suicide bereavement was examined to determine whether it indicates a high risk status. Using data from a randomized controlled trial (n = 122) on the effectiveness of cognitive-behavior therapy, the effect of suicide ideation on the effectiveness of grief therapy on the bereavement outcome at 13 months post loss was examined.	All	Not children	The Netherlands	Quantitative	122	Results show that suicide ideators more often have a history of mental disorder and suicidal behavior than non-ideators, and suicide ideation indicates a high risk for adverse bereavement outcome. Grief therapy likely reduces the risk of maladaptive grief reactions among suicide ideators. Therefore, suicide ideators may benefit from grief therapy following a loss through suicide.
Entilli L., et al.	2021	Social Support and Help-Seeking Among Suicide Bereaved: A Study With Italian Survivors	This cross-sectional study explores the psychological state and perceived social support of Italian survivors, including those who have not sought for help, and investigates differences for gender or kinship with the departed. Moreover, through the study the scope was to explore the relationship between perceived social support and reported help-seeking behavior.	All	Adults	Italy	Quantitative	132	Survivors lacking social support may avoid reaching a psychologist and prefer GPs, look for advice in online forums and rely on people out of their narrower network such as co-workers.
Erlangsen A., et al.	2021	Characteristics of Survivors of Suicide Seeking Counseling From an NGO in Denmark: Analyses of a National Database	The aim of the current study was to examine the characteristics of users of the NASB service for survivors of suicide (sought counseling from a Danish volunteer organization), the timing of use in relation to the date of their bereavement, and geographic location. It was also analyzed whether help-seeking rates varied with respect to geographical proximity to a counseling venue.	All		Denmark	quantitative	1268	Geographical proximity to help centers was important and could suggest that support might be lacking in some parts of the country. It seems likely that more than 0.6 persons per suicide might seek counseling from volunteer organizations if services were available within short driving distance.
Feigelman, Beverly and William Feigelman	2011	Suicide Survivor Support Groups: Comings and Goings, Part II	This article examines survivors’ needs and poses questions about their support group departures: are these “unplanned endings” or “early terminations” a result of dissatisfaction with the group, the facilitator, or environmental constraints or are these departures actually a reflection of the differing healing pathways that survivors pursue with the passage of time?	All		US	Qualitative	24	Findings suggest that support group affiliation is a time-limited activity for most of those bereaved by suicide. The follow-up interviews suggested two contrasting departure patterns. Among the newly bereaved, grieving needs were often mentioned in the decisions to withdraw from groups, e.g. related to facilitator skill issues, changing group composition and the group seeming too “cliqueish.” Fo…
Feigelman, W., et al	2020	Do Primary Care Physicians Help the Bereaved With Their Suicide Losses: Loss Survivor Perceptions of Helpfulness From Physicians	The purpose of the present study is to explore loss survivor perceptions of help received from primary care physicians after the suicide death of a loved one.	All	Not children	USA	Quantitative	146	Data analysis suggested that nearly half (48%) of the respondents encountered positive, help-offering responses from physicians, compared to 10% whose responses were deemed as negative. Analysis of our data suggested that loss survivors’ perceptions of a physician’s helping or reproachful responses were associated with differences in grief difficulties and mental health distress.
Finlayson-Short, L., et al.	2020	A Survey of People With Lived Experience of Suicide-Related Behavior in Queensland, Australia.	To investigate the views about and experiences with support and resources of people with lived experience of suicide bereavement, suicide attempt, or caring.	All	Adults	Australia	Quantitative	175	Support and resources that are more flexible and accessible, and are offered in a more proactive manner could improve the user experiences of people affected by suicide-related behavior
Gall, T., et al.	2014	Two Perspectives on the Needs of Individuals Bereaved by Suicide.	To qualitatively explore the needs of suicidally bereaved individuals	All	Adults	Canada	Qualitative	15	The results emphasized the nature of the helping relationship, the need to emotionally process the grief, the centrality of meaning making, importance of support groups, and the role of individual counseling. First, mental health workers need to be compassionate, open and present in journeying with bereaved individuals through their pain and suffering. Second, mental health workers need to evalua…
Gehrmann, M., et al.	2020	Evaluating the Outcomes for Bereaved People Supported by a Community-Based Suicide Bereavement Service	The study aimed to evaluate the effectiveness of the StandBy service in reducing suicidality, grief reactions associated with suicide bereavement, and social isolation among clients.	All	Adults	Australia	Quantitative	545	Among people whose most recent loss to suicide was within the past 12 months, people supported by Stand By were significantly less likely to be at risk of suicidality, experience a loss of social support, and experience social loneliness compared with people bereaved by suicide who had not accessed the StandBy service. Conclusion: Postvention in the form of a community-based crisis intervention, …
Gelezelyte, O., et al.	2020	Factors of Seeking Professional Psychological Help by the Bereaved by Suicide	This study was conducted to attain a better understanding of the contributing factors, including the specific features of grief following suicide, to help-seeking behaviors of the bereaved by suicide.	All	Adults	Lithuania	Mixed	82	Bereaved participants who sought professional psychological help reported experiencing stigmatization and feeling guilty after the loss significantly more often. Also the results showed that attitudes toward mental health specialists had the highest prognostic value in predicting help-seeking behaviors of the bereaved. The participants themselves identified the gaps in the health care system as m…
Goodwin-Smith, I., et al.	2013	Living beyond aboriginal suicide: Developing a culturally appropriate and accessible suicide postvention service for aboriginal communities in South Australia.	The aim of the study was to investigate how programmes such as LBS can be made more accessible and appropriate for Aboriginal people so that all people in the community have the opportunity to access the service should they experience bereavement through suicide. Overarching the service specific questions, the project investigates the potential utility of predicating social service provision on a…	All		Australia	Qualitative	15	The evidence offered by this study’s participants suggests that Aboriginal people do see a need for a postvention service, as well as seeing the value in the kind of interventions and support which LBS does well. The evidence also suggests that there is a significant trove of advice held by Aboriginal people which could enhance the capacity of LBS to serve people bereaved by suicide. The usefulne…
Hawton, K., et al.	2012	Evaluation of a resource for people bereaved by suicide.	The aim of the study was to evaluate the use and impact of Help is at Hand, a hardcopy and online booklet produced as part of England's suicide-prevention strategy. This evaluation looks at (1) access to both the online and hard copies of the resource available from official sources, (2) users’ views recorded on questionnaires, (3) a focus group and interviews with members of support groups, prof…	All		England	Mixed	35	Large numbers of copies of Help is at Hand were obtained by a range of organizations, but far fewer directly by individuals, although the resource was extensively accessed online. Evaluation of individuals’ responses to the resource was challenging. However, most respondents were very positive about the overall format and content and especially sections on experiencing bereavement and practical m…
Hofmann L., et al.	2021	The Impact of Police Behavior During Death Notifications on Mental Health of the Bereaved: A Cross-Sectional Study	The aim of the study was to assess the experiences of bereaved individuals in Germany with the police during the delivery of death notifications and to identify common problems as well as helpful behavior during the delivery. Furthermore, it aimed to examine the effects of police behavior on mental health of the bereaved.	All	Not children	Germany	quantitative	86	The interaction with police (negative experience) was associated with posttraumatic avoidance behavior and the presence of another supporting person was associated with higher scores of depression. Handing out information material and staying with the bereaved was related to a positive evaluation of police behavior. It appears important to identify helpful and problematic behavior for a better un…
Kramer, J., et al.	2015	The mental health of visitors of web-based support forums for bereaved by suicide	This study examined the mental health changes of visitors of two online support forums for persons bereaved by suicide and their experiences with the forum over 1 year.	All	Adults	The Netherlands	Quantitative	270	After 1 year some positive changes but a large group was still struggling with their mental health. Interviews indicate that the forum was valued for finding recognition.
Krysinska, Karolina and Karl Andriessen	2015	Online Memorialization and Grief After Suicide:An Analysis of Suicide Memorials on the Internet	It remains unknown who writes online memorials, for whom they are written, which forms they take, and what is their content. The current study aims to fill in this important gap in the knowledge regarding suicide bereavement and the Internet.	All	All	US	Qualitative	250	The majority of the memorials was posted by family members of the deceased and had a format of a letter or an obituary. Though the memorials were written for both males and females of all ages, 80% of the messages were written for young males. Fourteen themes were identified, ranging from sadness and expressions of love and other grief reactions of the bereaved, to acknowledgment of suicide and s…
Lester, David	2012	Bereavement after Suicide: A Study of Memorials on the Internet	This study compared the written memorials on websites posted by survivors of suicide with those written by people who had lost a significant other from natural causes, using a computer program, the Linguistic Inquiry and Word Count.	All		US	Quantitative	34	Thirteen significant differences were identified and, in addition, 13 differences that approach significance. Memorials written by survivors of suicide had longer sentences and used longer words. They had more death-related words, fewer references to the self or to the deceased (“you”), and more words reflective of anger and sadness. The results suggest the deaths from suicide had a more profound…
Ligier F., et al.	2020	Being pro-active in meeting the needs of suicide-bereaved survivors: results from a systematic audit in Montréal	The aim of this study was to describe the met and unmet needs of suicide-bereaved survivors and to provide postvention recommendations.	All	Adults	Canada	Mixed-method	29	Although help was offered initially, in most cases by a health professional or service provider (16/29), 22 survivors would have liked to be contacted by telephone in the first 2 months post suicide. Four categories of individual unmet needs (medical/pharmacological, information, support, and outreach) and one collective unmet need (suicide pre/postvention training and delivery) emerged. Although…
McKinnon, J. M. and J. Chonody	2014	Exploring the Formal Supports Used by People Bereaved Through Suicide: A Qualitative Study	To better understand the personal lived experiences of people bereaved by suicide by exploring their use of formal supports and identifying any unmet needs. 1. What supports have people bereaved through suicide used during their bereavement journey? 2. Of these supports which were helpful? 3. What are their unmet support needs? 4. How have the supports they used affected their bereavement journey?	All	Adults	Australia	Qualitative	14	Thematic analysis of the data identified two major themes: supports in the immediate aftermath and ongoing supports. Survivors were inconsistently connected with service providers or provided with information regarding available services. The response of first responders and other professionals influenced the bereavement journey for suicide survivors, and the participants’ lived experience ranged…
Miers, D., et al.	2012	A Phenomenological Study of Family Needs Following the Suicide of a Teenager	To develop an understanding of family needs following the suicide of a teenager.	Parents	Adults	USA	Qualitative	8	Needs were organized into 6 main categories: (a) support by listening and responding, (b) support from another suicide survivor, (c) support in finding direction, (d) support when viewing the deceased teen, (e) support in remembering the teen, and (f) support in parents giving back to the community.
Ohye, B.	2020	Intensive outpatient treatment of PTSD and complicated grief in suicide-bereaved military widows	The study report on a novel 2-week intensive outpatient treatment program (IOP) for 24 widows bereaved by the suicide death of their veteran spouse.	Spouse	Adults	USA	Quantitative	24	PTSD, CG, and depression symptom severity decreased significantly from pre- to post-treatment, with effect sizes of 0.85, 1.21, and 1.35, respectively. These outcomes provide preliminary support for an IOP to treat co-occurring PTSD and CG among widowed survivors of veteran suicide.
Peters, K., et al.	2016	Helpful and unhelpful responses after suicide: Experiences of bereaved family members.	This paper is drawn from a larger study that sought to explore next-of-kin and close relative experiences with different agencies after the suicide of a family member	All	Adults	Australia	Qualitative	10	The findings from this narrative study have demonstrated ambiguities in approaches to the support provided to people bereaved by suicide by both agency staff and organizational policies. Training for agency staff in supporting the suicide bereaved in both the immediate aftermath of a death and their longer term needs is critical. This must be accompanied with support systems for agency personnel …
Peters, K., et al.	2015	The Lifekeeper Memory Quilt: Evaluation of a Suicide Postvention Program	The study objective was to evaluate the The Lifekeeper Memory Quilt Project, implemented by the Salvation Army (Suicide Prevention-Bereavement Support Services) in Australia in 2008, aimed to provide support for those bereaved by suicide and to create greater public awareness of suicide.	All		Australia	Mixed	82	Results indicated that the Quilt was helpful in assisting participants in their bereavement. The Quilt project gave participants an opportunity to reflect on the life of their loved one and provided a space for them to grieve without fear of negative social reactions. The result showed high satisfaction with the project with average answers indicating either agreement or strong agreement that par…
Pettersen, R., et al.	2015	Suicide-Bereaved Siblings' Perception of Health Services	The authors investigated suicide-bereaved siblings’ reported reasons for seeking or not seeking professional support, their reported satisfaction when receiving it, and their recommendations to health services when meeting suicide-bereaved siblings.	Siblings	Not children	Sverige	Qualitative	18	They conclude that the bereaved sibling’s and the deceased sibling’s unmet needs may generate negative attitudes toward health services, which reduces the likelihood of seeking professional help as well as medication acceptance in some cases. Most (16) participants reported needing professional support after their loss, and most (11) had sought help. The professional support these participants re…
Pitman, A. L.	2017	Support received after bereavement by suicide and other sudden deaths: A cross-sectional UK study of 3432 young bereaved adults.	To test the hypothesis that people bereaved by suicide are less likely to receive formal or informal support than people bereaved by other causes of sudden death.	All	Adults	UK	Quantitative	614	21% (725/3432) of our sample of bereaved adults reported receiving no formal or informal bereavement support, with no evidence for group differences. People bereaved by suicide were less likely to have received informal support than those bereaved by sudden natural causes (adjusted OR (AOR)=0.79; 95% CI 0.64 to 0.98) or unnatural causes (AOR=0.74; 95% CI 0.58 to 0.96) but did not differ from eith…
Pitman, A. L.	2017	Support for relatives bereaved by psychiatric patient suicide: National confidential inquiry into suicide and homicide findings.	The study objectives were to measure the proportion of cases in which psychiatric professionals contact next of kin after a patient's suicide and to investigate whether specific, potentially stigmatizing patient characteristics influence whether the family is contacted.	All		UK	Quantitative	11572	People bereaved by suicide are less likely to receive informal support than people bereaved by other causes of sudden death and are more likely to perceive delays in accessing any support. This is concerning given their higher risk of suicide attempt and the recommendations within suicide prevention strategies regarding their need for support.
Pitman, A., et al.	2016	Priorities for the development and evaluation of support after suicide bereavement in the UK: results of a discussion group	The study present the results of a group discussion conducted to identify research priorities among people bereaved by suicide regarding support needs. The authors’ research team had recently published evidence from a UK-wide sample of young bereaved adults showing that those bereaved by suicide had a greater probability of suicide attempt than those bereaved by other causes of sudden death. For …	All	Adults	UK	Qualitative	10	These priorities were discussed in the context of unmet needs for support, identifying a need to develop and evaluate: immediate outreach after suicide; diversification and development of peer support services; and individual psychological support for those who feel suicidal. The group also suggested five key outcome measures: isolation; stigma; psychological health; day-to-day social functioning…
Rivart P., et al.	2021	Ethnic Minority Groups' Experiences of Suicide Bereavement: A Qualitative Exploratory Study	This study aimed to understand the experiences and support needs of individuals from ethnic minority backgrounds bereaved by suicide and was the first in the UK to investigate this matter.	All	Adults	UK	Qualitative	227	Four themes were identified: maladaptive coping strategies, emotional processes following suicide, lack of support from agencies, and the importance of mental health awareness. Ethnic minority groups reported a lack of support despite attempts to engage with services, noted the prevalence of stigma within ethnic minority groups, and expressed a need to tackle this. These preliminary results sugge…
Ross, V., et al.	2019	Exploring the Support Needs of People Bereaved by Suicide: A Qualitative Study	To better understand the unique support needs of the suicide-bereaved and how these can be met, this Australian study qualitatively explored the experiences of people bereaved by suicide.	All	Adults	Australia	Qualitative	15	Analysis identified four dominant themes: changing support needs, difficulties navigating services, experiences of stigma and social isolation, and connecting with others.
Sanford, R.	2016	Suicide Loss Survivors' Experiences with Therapy: Implications for Clinical Practice.	The aims of this study were to: (1) provide a description of loss survivors who sought therapy after the loss; and (2) examine overall perceptions of therapy helpfulness and individual, therapy, and therapist related factors to perceived beneﬁt.	All	Adults	USA	Quantitative	197	Participants were generally positive about their therapy experiences. However, respondents endorsed symptoms of PTSD, though many did not report a formal diagnosis from a provider, suggesting a discrepancy that could lead to inadequate treatment of symptoms. The findings provide an understanding of treatment seeking loss survivors, along with implications for therapists treating this population. …
Schneider, B., et al.	2011	Is the emotional response of survivors dependent on the consequences of the suicide and the support received?	The purpose of the present study was to explore how emotional reactions of those bereaved by suicide depend on their gender, the relationship to the deceased, the consequences (“only negative,” “negative and positive,” “predominantly positive”) of the death for the bereaved and the professional support received.	All	Adults	Germany	Mixed	163	Most bereaved, including all the parents of the suicide victims, had experienced emotions that occurred so often and so strongly that they had disturbed everyday life. The most frequently reported emotions were guilt and depressed mood. Female gender and being parents or spouses were associated with increased risk for lack of energy. Furthermore, the emotions of the bereaved depended on the conse…
Schotanus-Dijkstra, M.	2014	What do the bereaved by suicide communicate in online support groups? A content analysis.	The study examined which self-help mechanisms, grief reactions, and experiences with health-care services the bereaved by suicide shared in online forums.	All		Netherland and Belgia	Qualitative	165	We found that sharing personal experiences featured most prominently in the messages, often with emotional expressions of grief. Other frequently used self-help mechanisms were expressions of support or empathy, providing advice, and universality (recognition), while experiences with health-care services featured only occasionally.
Scocco P., et al.	2021	Addressing psychological distress in people bereaved through suicide: From care to cure	The objectives of this study were to 1) describe the nature of the request for support, as expressed by the decision to contact a dedicated, specialised website; 2) outline a set of demographic, clinical, and emotional features that could be associated with.	All	Adults	Italy	Quantitative	539	The main reasons for contacting the service were: seeking help for symptoms (42%), connecting with other suicide survivors (19%); 15% reported not knowing what to ask for. Among the participants, 30% participated in the “curing” interventions; they were slightly older and had more grief symptoms, some above the threshold for complicated grief. These participants had more often survived a child or…
Scocco, P.	2019	Mindfulness-based weekend retreats for people bereaved by suicide (Panta Rhei): A pilot feasibility study	This study investigates whether a programme of mindfulness-based weekend retreats (Panta Rhei) is able to improve mood states, mindfulness qualities, and self-compassion in family members and friends of suicide victims (suicide survivors)	All	Adults	Italy	Quantitative	61	A significant reduction in all dimensions of the POMS (except Vigor-Activity) and lower levels of overidentification were observed after the retreat.
Shields, C., et al.	2019	Angels of Courage: The Experiences of Mothers Who Have Been Bereaved by Suicide	The study explored the experiences of four mothers who had been bereaved by suicide and the role of support groups in the meaning-making process following bereavement by suicide.	Parents	Adults	Ireland	Qualitative	4	Four main themes were identified: Continuing role of the mother; A never-ending quest; Finding sanctuary; and Rising up from the ashes. These themes relate to a range of emotions following bereavement by suicide, the meaning-making process, the social context and the role of the support group.
Silvén Hagström A.	2021	A Narrative Evaluation of a Grief Support Camp for Families Affected by a Parent's Suicide	This narrative evaluation of a grief support camp for families affected by a parent’s suicide arranged by the non-profit organization Children’s Rights in Society in Sweden investigates whether children [N = 11] and parents [N = 11] perceived their participation as meaningful and, if so, in what way, and the changes to which the program was said to have contributed.	Child	Children	Sweden	Qualitative	22	Both children and parents attributed major significance to their encounters with other suicide bereaved. This led to support exchange and normalization, which countered a perceived “suicide stigma” in everyday life. Help to narratively construct destigmatizing understandings of suicide was also said to have relieved self-blame and shame. Overall, the participants described changes in the form of …
Silvén Hagström, Anneli	2017	‘Suicide stigma’ renegotiated: Storytelling, social support and resistance in an Internet-based community for the young suicide-bereaved	The overall aim of this article was to investigate how a net community can offer social support with grieving. From a narrative research perspective, and given the circumstance of the suicide-stigma, it is of specific interest to investigate how the website editors and the chat participants co-construct this context for communication and how the accumulated experiences of many might contribute to…	Child	Adolescents	Sweden	Qualitative		The results showcase how the narrative framing for the interpretation and organization of the suicide experience provided by the website editors as a resistance to the ‘suicide stigma’, together with the power of the experience accumulated by many, can potentially work to destigmatize and empower the parentally bereaved participants’ grief. In addition, this public storytelling is acting to sprea…
Silvén Hagström, Anneli	2017	Breaking the silence: parentally suicide-bereaved youths’ self-disclosure on the internet and the social responses of others related to stigma	‘Suicide stigma’ contributes to the silencing of parental suicide within family and social networks. This article departs from a narrative theoretical framework on grief and identity to analyse suicide-bereaved youths ‘breaking the silence’ through selfdisclosure in self-initiated chat threads on the Internet, which is their way of actively seeking social support, telling of their experiences and…	Child	Adolescents	Sweden	Qualitative	21	Two frameworks are identified: ‘Who is to blame for suicide?’; and ‘What caused the suicide?’. The former is utilized by the newly bereaved chat-initiators, who attribute blame for suicide to the parent and/or themselves in accordance with stigmatizing discourses. These are reproduced in the responses first and foremost of the non-suicide-bereaved, who construct a dichotomy between the deceased p…
Spillane, A., et al.	2018	What are the physical and psychological health effects of suicide bereavement on family members? An observational and interview mixed-methods study in Ireland	The aim of this study was to examine how family members have been physically and psychologically affected following suicide bereavement. A secondary objective of the study was to describe the needs of family members bereaved by suicide.	All	Adults	Ireland	Mixed	18	Qualitative findings indicated three superordinate themes in relation to experiences following suicide bereavement: (1) co-occurrence of grief and health reactions; (2) disparity in supports after suicide and (3) reconstructing life after deceased’s suicide. Initial feelings of guilt, blame, shame and anger often manifested in enduring physical, psychological and psychosomatic difficulties. Suppo…
Strouse S., et al.	2021	Benefits of an open art studio to military suicide survivors	The purpose of this mixed methods study was to evaluate the Artful Grief Studio (AGS) at the 2019 Tragedy Assistance Program for Survivors (TAPS) National Suicide Survivors Conference.	All		USA	Mixed	39	This mixed methods evaluation of the Artful Grief Studio for military suicide survivors at the Tragedy Assistant Program for Survivors demonstrated significant results and meaningful findings. Quantitative results showed significant improvements in social validation, developing new possibilities, and relating to others. Qualitative findings revealed themes of bereavement processing, sharing and c…
Supiano, K.	2012	Sense-Making in Suicide Survivorship: A Qualitative Study of the Effect of Grief Support Group Participation	The study explored the impact of group participation on changes in self-reported grief distress and the participants’ process of finding meaning in the loss.	All	Adults	USA	Qualitative	9	Four themes were elucidated: attribution of suicide causation, personal impact and response, wanting to die=wanting to live, and ways of coping. These themes were examined in the context of group support, interaction with others, personal=spiritual awareness, and meaning-making.
Supiano, K.P.	2017	The transformation of the meaning of death in complicated grief group therapy for survivors of suicide: A treatment process analysis using the meaning of loss codebook	The study examined the therapeutic process of grief change in survivors of suicide participating in complicated grief group therapy (CGGT) using the meaning of loss codebook (MLC) RQ1: Do individual suicide survivors participating in CGGT change their construction of the meaning of the death in the course of treatment? 1a: What is the process of change? 1b: Does change in a participant’s meaning …	All	Adults	US	Quantitative	46	This process evaluation adds confirmatory support for the efficacy of CGGT for survivors of suicide, as evidenced by the change in expressed meanings and in the transitions from negatively to positively valenced meanings voiced by CGGT participants.
Tosini D., et al.	2020	"like climbing a glass wall": Suicide survivors in an italian province	The study aimed to understand how survivors perceived and handled suicide events, how their identity changed, and what difficulties they encountered in their social circles. An additional goal was to identify how the survivors’ involvement in mutual aid groups influenced their grieving process, with a main focus on the stories of participants in a suicide-specific group.	All	Adults	Italy	Qualitative	25	We documented the unfolding of typical forms of meaning reconstructions that helped survivors redefine their situation. These forms included searching for reconciliation with the deceased individuals; attempting to tame the tendency to self-blame; and making an effort to reframe social relationships. The support group functioned as a defining agency that assisted the survivors’ interpretations an…
Treml J., et al.	2021	Efficacy of an Internet-based cognitive-behavioural grief therapy for people bereaved by suicide: a randomized controlled trial	The study examined the efficacy of an Internet-based cognitive-behavioural grief therapy (ICBGT) specifically for people bereaved by suicide.	All	Adults	Germany	Quantitative	58	The ICBGT represents an effective treatment approach for people suffering from PGD symptoms after bereavement by suicide. Considering the effect sizes, the small treatment dose, duration, and the stability of the results, the ICBGT constitutes an appropriate alternative to face-to-face grief interventions.
Trimble, T., et al.	2012	Suicide postvention; Coping, support and transformation	The aim of this study is to explore the postvention experiences of individuals bereaved by the suicide of a close family member.	All	Adults	Ireland	Qualitative	10	Key themes include: helpfulness of social supports, support groups as a vehicle to contextualise and normalise feelings, desire for understanding and knowledge from professionals, acknowledgement of traumatic nature of bereavement. Services should be prepared to operate on multiple levels and offer short and long term supports. Those bereaved of a person close to them have reported social support…
Veale, A.	2014	Longitudinal evaluation of a therapeutic group work intervention with suicide-bereaved children	This study presents a child-centred longitudinal evaluation of a group work intervention for suicide-bereaved children aged 8-12 years.	All	Children	Ireland	Mixed	5	The study found that four-fifths of children scored within the clinical range for internalising and externalising problems pre-intervention while social competency was within a normative range. Six months post-intervention, symptomatology had decreased substantially. Four years on, some participants had taken leadership roles in their schools on suicide-prevention initiatives.
Visser, V.S.	2014	Evaluation of the effectiveness of a community-based crisis intervention program for people bereaved by suicide.	The study aimed to evaluate the effectiveness of a suicide bereavement support service in reducing adverse health and social outcomes for people bereaved by suicide.	All	Adults	Australia	Quantitative	90	Clients have significantly lower levels of suicidality. There was a trend to higher quality of life and lower psychological distress. Clients had slightly higher productivity and lower health care service usage than the control group, although these differences were not statistically significant. This article demonstrates that an intervention program for people bereaved by suicide can be effectiv…
Wainwright, V., et al.	2020	Experiences of support from primary care and perceived needs of parents bereaved by suicide: A qualitative study	The aim of the study was to explore the perspectives, experiences, and support needs of parents bereaved by suicide.	Parents	Adults	England	Qualitative	23	Three themes were identified from the data: the importance of not feeling alone; perceived barriers to accessing support; and the need for signposting for additional support. Some parents reported having experienced good support from their general practice; others described a number of barriers to accessing help, including triage processes. Primary care was considered to be an important avenue of…
Westerlund, M.U.	2020	The Usage of Digital Resources by Swedish Suicide Bereaved in Their Grief Work: A Survey Study	The study examined Swedish suicide bereaved individuals' use of different resources in their grief work and how they value these resources.	All	Adults	Sweden	Quantitative	327	The results showed that the psychosocial ill-health was severe among the suicide bereaved participants and that a majority used digital resources in their grief work. The propensity to engage in online support groups or memorial websites was not predicted by the severity of psychosocial consequences following the suicide. However, multiple regressions showed that higher online support group activ…
Wilson, A.	2010	The support needs and experiences of suicidally bereaved family and friends	The study aimed to identify what suicidally bereaved persons', particularly close relatives' and loved ones', perceptions of their need for support were and their experiences of support directed at meeting those needs.	All	Adults	Australia	Quantitative	166	Overall, 94% of participants indicated a need for help to manage their grief but only 44% received help. Most participants indicated a great or significant need for help. In addition, only 40% of those who received professional support felt satisfied with it. The authors concluded that there is a significant gap between need for support and the quality and provision of professional support servic…
Wilson, S., et al.	2010	Survivors' perceptions of support following a parent's suicide	The sudy examine child survivors’ perceptions of support (helpful and unhelpful) they received following their parent’s suicide.	Child	Adults	USA	Qualitative	17	Helpful experiences included opening communication about suicide and offering individualized support. Unhelpful experiences included judgment and blame, silence regarding suicide, and a heightened awareness of the surviving parent’s challenges. Individuals most helpful in meeting the child’s needs included those with preexisting relationships. In particular, our findings emphasize the critical ne…
Wittouck, C.	2014	A CBT-based psychoeducational intervention for suicide survivors: a cluster randomized controlled study	To examine the effect of a cognitive behavioral therapy (CBT)-based psychoeducational intervention on depression, complicated grief, and suicide risk factors in suicide survivors.	All	Adults	Belgia	Quantitative	83	There was no significant effect of the intervention on the outcome measures. However, the intensity of symptoms of grief, depressive symptoms, and passive coping styles decreased significantly in the intervention group but not in the control group. Conclusion: The CBT-based psychoeducational intervention has no signifi cant effect on the development of complicated grief reactions, depression, and…
Zisook, S.	2018	Treatment of complicated grief in survivors of suicide loss: A HEAL report	To examine the acceptability and effectiveness of antidepressant medication and complicated grief therapy (CGT) for suicide loss.	All	Adults	USA	Quantitative	58	The results from this study raise concern about the acceptability of medication alone as a treatment for complicated grief in treatment-seeking suicide-bereaved adults. In contrast, CGT is an acceptable and promising treatment for suicide-bereaved individuals with complicated grief
